# Supplementary material for: Evaluation of Salicornia bigelovii Germplasm for Food Use in Egypt and the United Arab Emirates Based on Agronomic Traits and Nutritional Composition
Source: Plants (Basel). 2022 Oct 9;11(19):2653. doi: 10.3390/plants11192653 (PMC9572425; doi:10.3390/plants11192653)
Supplement: Supplementary file 1 [file plants-11-02653-s001.zip]

Archive with 1 entries (1 files):
- plants-1808576-supplementary.pdf
